# Supplementary material for: Fucoidan and Alginate from the Brown Algae Colpomenia sinuosa and Their Combination with Vitamin C Trigger Apoptosis in Colon Cancer
Source: Molecules. 2022 Jan 6;27(2):358. doi: 10.3390/molecules27020358 (PMC8777791; doi:10.3390/molecules27020358)
Supplement: Supplementary file 1 [file molecules-27-00358-s001.zip]

Archive with 1 entries (1 files):
- molecules-1527018-supplementary.pdf
